# Supplementary material for: Global Ex-Situ Crop Diversity Conservation and the Svalbard Global Seed Vault: Assessing the Current Status
Source: PLoS One. 2013 May 9;8(5):e64146. doi: 10.1371/journal.pone.0064146 (PMC3650076; doi:10.1371/journal.pone.0064146)
Supplement: Table S1 — Representation of 156 crop genera in WIEWS with more than 1000 accessions stored ex-situ globally. Only genera commonly stored as seeds are included. (XLSX) [file pone.0064146.s001.xlsx]

## Sheet: Sheet1
GENUS/ Crop Group	Total in WIEWS	Total in GENESYS	Distinct in WIEWS incl. IARCs	ITPGRFA in WIEWS (Annex1+IARCholding)	Total in SGSV November 2012	% of WIEWS	Relative % in SGSV of WIEWS distinct
Triticum	855639	367994	270237	599876	145698	17.028	53.9149
Oryza	773948	192983	440313	553235	145540	18.8049	33.0538
Hordeum	469590	171603	138722	339448	61390	13.0731	44.254
Zea	323802	104518	134185	145921	32822	10.1364	24.4603
Sorghum	235690	88801	75355	167769	40695	17.2663	54.0044
Avena	131332	56489	24619	79349	11302	8.60567	45.9076
Pennisetum	65447	24910	37024	89688	20444	31.2375	55.2182
Setaria	46606	3193	5623	1675	2519	5.40488	44.7982
Aegilops	42268	16238	19453	5173	3525	8.33964	18.1206
x Triticosecale	40470	2833	27587	31042	21455	53.0146	77.7721
Eleusine	35382	7516	14602	38105	7636	21.5816	52.2942
Amaranthus	28313	5620	14290	316	1300	4.59153	9.09727
Secale	21452	15592	6091	13633	935	4.35857	15.3505
Chenopodium	16263	1648	9028	34	111	0.682531	1.22951
Eragrostis	8820	1760	6126	152	38	0.430839	0.620307
Cereals	3095022	1061698	1223255	2065416	495410	16.0067	40.4993
Gossypium	104780	12490	6590	0	13	0.0124069	0.197269
Linum	43376	22558	8782	2	3224	7.43268	36.7115
Corchorus	11689	364	3433	8	43	0.367867	1.25255
Fibre Crops	159845	35412	18805	10	3280	2.05199	17.4422
Phaseolus	262491	96433	98890	246606	35230	13.4214	35.6254
Glycine	230091	54797	74890	2102	17778	7.72651	23.7388
Vigna	149590	48993	69302	91731	26129	17.4671	37.7031
Arachis	128435	28489	31191	22857	14462	11.2602	46.3659
Cicer	98319	48347	48432	115802	28872	29.3656	59.6135
Pisum	95290	37258	20783	69193	9670	10.148	46.5284
Vicia	81470	36343	32632	75492	11573	14.2052	35.4652
Lens	58430	19557	20589	56685	11946	20.445	58.0213
Cajanus	40820	13707	31702	53326	10076	24.684	31.7835
Lupinus	38053	13567	7503	183	591	1.5531	7.87685
Psophocarpus	4217	454	1582	88	12	0.284562	0.758534
Food Legumes	1187206	397945	437496	734065	166339	14.011	38.0207
Medicago	92019	27946	28413	9408	10912	11.8584	38.405
Trifolium	74707	34019	24062	6057	3944	5.27929	16.391
Panicum	48850	20448	12342	2273	2195	4.49335	17.7848
Festuca	33742	15043	12326	54	2285	6.77198	18.538
Dactylis	31804	13786	14753	47	1860	5.84832	12.6076
Lathyrus	26070	8827	14580	23965	3226	12.3744	22.1262
Lolium	25834	13034	8104	73	3266	12.6423	40.3011
Stylosanthes	10733	5617	5551	5270	3499	32.6004	63.0337
Poa	10725	6403	5653	13	1152	10.7413	20.3786
Phleum	9993	5991	6014	8	1534	15.3507	25.5071
Lotus	8185	2917	1675	238	489	5.97434	29.194
Bromus	7218	2425	3106	42	337	4.66888	10.85
Elymus	3821	3113	889	24	303	7.92986	34.0832
Cenchrus	3758	867	1444	325	19	0.505588	1.31579
Andropogon	1766	1360	386	198	82	4.64326	21.2435
Forage Crops	389225	161796	139298	47995	35103	9.01869	25.1999
Nicotiana	21723	8825	4124	0	137	0.630668	3.32202
Papaver	10082	5406	5873	0	236	2.34081	4.01839
Sinapis	1585	1236	227	0	226	14.2587	99.5595
Medicinal, Aromatic Plants, Spices, Stimulants	33390	15467	10224	0	599	1.79395	5.85876
Lactuca	16130	11371	3306	0	3255	20.1798	98.4574
Hibiscus	15278	1682	2633	1	60	0.392722	2.27877
Fagopyrum	12841	5090	4207	0	320	2.49202	7.60637
Cyamopsis	10442	1399	6878	2	48	0.459682	0.697877
Paspalum	8685	2503	3511	1021	837	9.63731	23.8394
Echinochloa	8624	1278	2447	857	980	11.3636	40.049
Eucalyptus	7045	769	176	28	2	0.0283889	1.13636
Desmodium	6789	4982	4872	4514	2567	37.8112	52.6888
Rubus	6055	3213	1831	0	73	1.20562	3.98689
Lagenaria	5931	970	3356	147	106	1.78722	3.15852
Macrotyloma	5496	158	4961	78	64	1.16448	1.29006
Leucaena	5434	1706	1224	1025	443	8.15237	36.1928
Lablab	5303	999	3370	571	366	6.90175	10.8605
Centrosema	5293	3289	3334	3128	2267	42.8302	67.9964
Astragalus	5059	2608	2420	1890	921	18.2052	38.0579
Perilla	4622	156	957	0	127	2.74773	13.2706
Humulus	4587	2239	1092	0	19	0.414214	1.73993
Melilotus	4512	1647	1568	215	479	10.6161	30.5485
Chloris	4466	493	1476	202	21	0.470219	1.42276
Luffa	4466	1107	2279	0	13	0.291088	0.570426
Trigonella	4355	1097	1891	278	578	13.2721	30.5658
Onobrychis	4305	2235	1642	697	305	7.08479	18.5749
Agropyron	4068	1272	1089	13	26	0.639135	2.38751
Prosopis	3729	1116	3347	951	25	0.670421	0.746938
Spinacia	3581	1711	620	0	492	13.7392	79.3548
Momordica	3577	338	1720	0	7	0.195695	0.406977
Vaccinium	3565	1942	2205	0	77	2.15989	3.49206
Digitaria	3413	944	1348	262	10	0.292997	0.74184
Acacia	3230	1999	1321	270	293	9.07121	22.1802
Crotalaria	3165	1129	1673	527	455	14.376	27.1967
Coriandrum	3125	1558	1081	0	169	5.408	15.6337
Macroptilium	3023	1720	1689	1470	843	27.8862	49.9112
Agrostis	2919	2065	825	12	604	20.692	73.2121
Phalaris	2811	1197	703	17	178	6.33227	25.3201
Cichorium	2748	1577	321	1	337	12.2635	104.984
Guizotia	2724	63	2395	4	2	0.0734214	0.0835073
Ornithopus	2684	780	652	42	29	1.08048	4.44785
Passiflora	2510	108	1642	0	2	0.0796813	0.121803
Anethum	2446	1554	649	0	125	5.11038	19.2604
Sesbania	2359	989	1823	755	419	17.7618	22.9841
Aeschynomene	2280	1643	1486	1357	1139	49.9561	76.6487
Benincasa	2247	361	892	0	15	0.667557	1.68161
Indigofera	2148	1276	1402	841	287	13.3613	20.4708
Diospyros	2117	440	502	19	1	0.0472367	0.199203
Brachiaria	2088	1309	1298	64750	360	17.2414	27.735
Ocimum	2049	1132	855	2	294	14.3485	34.386
Rhynchosia	1967	1276	1521	1176	331	16.8277	21.762
Mentha	1913	1462	1118	3	22	1.15003	1.9678
Psidium	1894	53	760	65	1	0.0527983	0.131579
Chrysanthemum	1864	324	188	0	4	0.214592	2.12766
Zornia	1797	1299	1272	1216	844	46.9672	66.3522
Cydonia	1722	956	611	0	3	0.174216	0.490998
Physalis	1709	496	740	18	36	2.1065	4.86486
Apium	1700	1029	285	0	163	9.58824	57.193
Zoysia	1667	114	151	0	12	0.719856	7.94702
Dianthus	1646	393	236	0	28	1.70109	11.8644
Neonotonia	1625	853	949	570	266	16.3692	28.0295
Petroselinum	1581	1070	595	0	104	6.57812	17.479
x Aegilotriticum	1579	2	1161	1147	1	0.0633312	0.0861326
Atriplex	1571	626	823	48	42	2.67346	5.10328
Salvia	1541	1098	708	3	22	1.42764	3.10734
Cannabis	1530	1428	524	0	26	1.69935	4.96183
Clitoria	1413	356	816	276	123	8.70488	15.0735
Bothriochloa	1407	782	563	92	36	2.55864	6.39432
Canavalia	1380	303	503	255	167	12.1014	33.2008
Eruca	1324	693	242	0	136	10.2719	56.1983
Scorpiurus	1308	626	861	492	422	32.263	49.0128
Teramnus	1306	738	868	692	395	30.245	45.5069
Tropaeolum	1303	102	1184	53	5	0.38373	0.422297
Desmanthus	1290	600	634	426	392	30.3876	61.8297
Alysicarpus	1278	822	924	769	313	24.4914	33.8745
Asparagus	1275	386	208	953	22	1.72549	10.5769
Tephrosia	1273	793	863	538	218	17.1249	25.2607
Lepidium	1232	896	389	36	91	7.38636	23.3933
Urochloa	1228	275	376	164	3	0.2443	0.797872
Actinidia	1197	577	250	0	3	0.250627	1.2
Galactia	1175	840	865	747	413	35.1489	47.7457
Abutilon	1168	610	278	1	58	4.96575	20.8633
Megathyrsus	1141	290	155	0	2	0.175285	1.29032
Leymus	1117	959	226	3	44	3.93912	19.469
Callistephus	1075	1069	141	0	9	0.837209	6.38298
Camelina	1058	1126	442	0	238	22.4953	53.8462
Pelargonium	1034	355	81	0	4	0.386847	4.93827
Cynodon	1033	597	395	134	6	0.580833	1.51899
Datura	1011	928	264	0	33	3.26409	12.5
Cuphea	1000	666	208	0	41	4.1	19.7115
Not classified	280656	107082	114347	94871	25119	8.9501	21.9673
Pyrus	24746	13524	8521	0	12	0.0484927	0.140829
Fragaria	12027	4538	4607	0	72	0.598653	1.56284
Ribes	8808	4387	1518	0	56	0.635786	3.68906
Rosa	3794	656	270	0	1	0.0263574	0.37037
Nuts, Fruits, Berries	49375	23105	14916	0	141	0.28557	0.945294
Sesamum	50462	3204	17946	1	1727	3.42238	9.62331
Helianthus	39850	10921	5575	20509	1811	4.54454	32.4843
Carthamus	29195	3494	6079	0	511	1.7503	8.40599
Ricinus	17991	2297	9142	0	18	0.10005	0.196893
Olea	2698	1114	987	1	1	0.0370645	0.101317
Oil Crops	140196	21030	39729	20511	4068	2.90165	10.2394
Solanum	147566	58781	52180	48241	15733	10.6617	30.1514
Ipomoea	35478	7927	16369	22864	1936	5.4569	11.8272
Roots and Tubers	183044	66708	68549	71105	17669	9.65287	25.7757
Saccharum	41128	2776	7224	0	1	0.00243143	0.0138427
Beta	23507	10503	3937	10290	575	2.44608	14.605
Sugar Crops	64635	13279	11161	10290	576	0.891158	5.16083
Brassica	101353	27889	26025	63624	7121	7.02594	27.3622
Capsicum	73520	21831	23945	1163	2163	2.94206	9.0332
Lycopersicon	59039	23863	10801	475	2866	4.85442	26.5346
Cucumis	44402	16674	8000	1	2428	5.46822	30.35
Cucurbita	39599	14795	14411	2612	780	1.96975	5.41253
Allium	30064	12800	9816	0	630	2.09553	6.41809
Abelmoschus	16601	3392	8197	0	316	1.9035	3.85507
Citrullus	15144	5909	3491	2	142	0.937665	4.0676
Daucus	9262	5891	1247	5332	707	7.63334	56.6961
Raphanus	8085	4040	1739	0	835	10.3278	48.0161
Vegetables	397069	137084	107672	73209	17988	4.5302	16.7063
Total	5979663	2040606	2185452	3117472	766292	12.815	35.0633

## Sheet: DV-IDENTITY-0
#VALUE!	#VALUE!	#VALUE!	#VALUE!	#VALUE!	#VALUE!	#VALUE!	#VALUE!	#VALUE!	#REF!	0	#VALUE!	#VALUE!	#VALUE!	#VALUE!	#VALUE!	#VALUE!	#VALUE!	#VALUE!	#REF!	0	#VALUE!	#VALUE!	#VALUE!	#VALUE!	#VALUE!	#VALUE!	#VALUE!	#VALUE!	#REF!	0	#VALUE!	#VALUE!	#VALUE!	#VALUE!	#VALUE!	#VALUE!	#VALUE!	#VALUE!	#REF!	0	#VALUE!	#VALUE!	#VALUE!	#VALUE!	#VALUE!	#VALUE!	#VALUE!	#VALUE!	#REF!
#VALUE!	#VALUE!	#VALUE!	#REF!	AAAAAD7c5wQ=	#VALUE!	#VALUE!	#VALUE!	#VALUE!	#VALUE!	#VALUE!	#VALUE!	#VALUE!	#REF!	0	#VALUE!	#VALUE!	#VALUE!	#VALUE!	#VALUE!	#VALUE!	#VALUE!	#VALUE!	#REF!	0	#VALUE!	#VALUE!	#VALUE!	#VALUE!	#VALUE!	#VALUE!	#VALUE!	#VALUE!	#REF!	0	#VALUE!	#VALUE!	#VALUE!	#VALUE!	#VALUE!	#VALUE!	#VALUE!	#VALUE!	#REF!	0	#VALUE!	#VALUE!	#VALUE!	#VALUE!	#VALUE!
#VALUE!	#VALUE!	#VALUE!	#VALUE!	#VALUE!	#VALUE!	#VALUE!	#REF!	0	#VALUE!	#VALUE!	#VALUE!	#VALUE!	#VALUE!	#VALUE!	#VALUE!	#VALUE!	#REF!	0	#VALUE!	#VALUE!	#VALUE!	#VALUE!	#VALUE!	#VALUE!	#VALUE!	#VALUE!	#REF!	0	#VALUE!	#VALUE!	#VALUE!	#VALUE!	#VALUE!	#VALUE!	#VALUE!	#VALUE!	#REF!	0	#VALUE!	#VALUE!	#VALUE!	#VALUE!	#VALUE!	#VALUE!	#VALUE!	#VALUE!	#REF!	0	#VALUE!
#VALUE!	#REF!	AAAAAHrtJQI=	#VALUE!	#VALUE!	#VALUE!	#VALUE!	#VALUE!	#VALUE!	#VALUE!	#VALUE!	#REF!	0	#VALUE!	#VALUE!	#VALUE!	#VALUE!	#VALUE!	#VALUE!	#VALUE!	#VALUE!	#REF!	0	#VALUE!	#VALUE!	#VALUE!	#VALUE!	#VALUE!	#VALUE!	#VALUE!	#VALUE!	#REF!	0	#VALUE!	#VALUE!	#VALUE!	#VALUE!	#VALUE!	#VALUE!	#VALUE!	#VALUE!	#REF!	0	#VALUE!	#VALUE!	#VALUE!	#VALUE!	#VALUE!	#VALUE!	#VALUE!
#VALUE!	#VALUE!	#VALUE!	#VALUE!	#VALUE!	#REF!	AAAAAB9K8gY=	#VALUE!	#VALUE!	#VALUE!	#VALUE!	#VALUE!	#VALUE!	#VALUE!	#VALUE!	#REF!	0	#VALUE!	#VALUE!	#VALUE!	#VALUE!	#VALUE!	#VALUE!	#VALUE!	#VALUE!	#REF!	0	#VALUE!	#VALUE!	#VALUE!	#VALUE!	#VALUE!	#VALUE!	#VALUE!	#VALUE!	#REF!	0	#VALUE!	#VALUE!	#VALUE!	#VALUE!	#VALUE!	#VALUE!	#VALUE!	#VALUE!	#REF!	0	#VALUE!	#VALUE!	#VALUE!
#VALUE!	#VALUE!	#VALUE!	#VALUE!	#VALUE!	#VALUE!	#VALUE!	#VALUE!	#VALUE!	#REF!	0	#VALUE!	#VALUE!	#VALUE!	#VALUE!	#VALUE!	#VALUE!	#VALUE!	#VALUE!	#REF!	0	#VALUE!	#VALUE!	#VALUE!	#VALUE!	#VALUE!	#VALUE!	#VALUE!	#VALUE!	#REF!	0	#VALUE!	#VALUE!	#VALUE!	#VALUE!	#VALUE!	#VALUE!	#VALUE!	#VALUE!	#REF!	0	#VALUE!	#VALUE!	#VALUE!	#VALUE!	#VALUE!	#VALUE!	#VALUE!	#VALUE!	#REF!
#VALUE!	#VALUE!	#VALUE!	#REF!	0	#VALUE!	#VALUE!	#VALUE!	#VALUE!	#VALUE!	#VALUE!	#VALUE!	#VALUE!	#REF!	0	#VALUE!	#VALUE!	#VALUE!	#VALUE!	#VALUE!	#VALUE!	#VALUE!	#VALUE!	#REF!	0	#VALUE!	#VALUE!	#VALUE!	#VALUE!	#VALUE!	#VALUE!	#VALUE!	#VALUE!	#REF!	0	#VALUE!	#VALUE!	#VALUE!	#VALUE!	#VALUE!	#VALUE!	#VALUE!	#VALUE!	#REF!	0	#VALUE!	#VALUE!	#VALUE!	#VALUE!	#VALUE!
#REF!	#REF!	#REF!	0	#REF!	#REF!	#REF!	0	#REF!	#REF!	#REF!	0	#REF!	#REF!	#REF!	0	#REF!	#REF!	#REF!	0	#REF!	#REF!	#REF!	0	#REF!	#REF!	#REF!	0	#REF!	#REF!	#REF!	0	#REF!	#REF!	#REF!	0	#REF!	#REF!	#REF!	0	#REF!	#REF!	#REF!	0	#REF!	#REF!	#REF!	0	#REF!	#REF!
#REF!	#REF!	#REF!	0	#REF!	#REF!	#REF!	0	#REF!	#REF!	#REF!	0	#REF!	#REF!	#REF!	0	#REF!	#REF!	#REF!	0	#REF!	#REF!	#REF!	0	#REF!	#REF!	#REF!	0	#REF!	#REF!	#REF!	0	#REF!	#REF!	#REF!	0	#REF!	#REF!	#REF!	0	#REF!	#REF!	#REF!	0	#REF!	#REF!	#REF!	0	#REF!	#REF!
#REF!	#REF!	#REF!	0	#REF!	#REF!	#REF!	0	#REF!	#REF!	#REF!	0	#REF!	#REF!	#REF!	0	#REF!	#REF!	#REF!	0	#REF!	#REF!	#REF!	0	#REF!	#REF!	#REF!	0	#REF!	#REF!	#REF!	0	#REF!	#REF!	#REF!	0	#REF!	#REF!	#REF!	0	#REF!	#REF!	#REF!	0	#REF!	#REF!	#REF!	0	#REF!	#REF!
0	#VALUE!	#VALUE!	#VALUE!	#VALUE!	#VALUE!	#VALUE!	#VALUE!	#VALUE!	#REF!	0	#VALUE!	#VALUE!	#VALUE!	#VALUE!	#VALUE!	#VALUE!	#VALUE!	#VALUE!	#REF!	0	#VALUE!	#VALUE!	#VALUE!	#VALUE!	#VALUE!	#VALUE!	#VALUE!	#VALUE!	#REF!
[truncated: 206 more columns]
